# Supplementary material for: The Blood Plasma Lipidomic Profile in Atherosclerosis of the Brachiocephalic Arteries
Source: Biomedicines. 2024 Jun 9;12(6):1279. doi: 10.3390/biomedicines12061279 (PMC11201046; doi:10.3390/biomedicines12061279)
Supplement: Supplementary file 1 [file biomedicines-12-01279-s001.zip]

Archive with 1 entries (1 files):
- biomedicines-3048851-supplementary.pdf
